# Supplementary material for: Influence of Drying Methods on the Post-Harvest Quality of Coffee: Effects on Physicochemical, Sensory, and Microbiological Composition
Source: Foods. 2025 Apr 23;14(9):1463. doi: 10.3390/foods14091463 (PMC12071231; doi:10.3390/foods14091463)
Supplement: Supplementary file 1 [file foods-14-01463-s001.zip]

Archive with 1 entries (1 files):
- foods-3600802-supplementary.pdf
